# Supplementary material for: Nitrogen Removal from Landfill Leachate Using Biochar Derived from Wheat Straw
Source: Materials (Basel). 2024 Feb 17;17(4):928. doi: 10.3390/ma17040928 (PMC10890371; doi:10.3390/ma17040928)
Supplement: Supplementary file 1 [file materials-17-00928-s001.zip]

Archive with 1 entries (1 files):
- materials-2857020-supplementary.pdf
